# Supplementary material for: Deep Learning for the Detection of Corneal Perforation on Anterior-Segment Optical Coherence Tomography in Microbial Keratitis
Source: Bioengineering (Basel). 2026 May 30;13(6):649. doi: 10.3390/bioengineering13060649 (PMC13295327; doi:10.3390/bioengineering13060649)
Supplement: Supplementary file 1 [file bioengineering-13-00649-s001.zip]

Archive with 1 entries (1 files):
- bioengineering-4296150-supplementary.pdf
